# Supplementary material for: Gene-Based Genome-Wide Association Study Identified Genes for Agronomic Traits in Maize
Source: Biology (Basel). 2022 Nov 11;11(11):1649. doi: 10.3390/biology11111649 (PMC9687540; doi:10.3390/biology11111649)
Supplement: Supplementary file 1 [file biology-11-01649-s001.zip]

Archive with 21 entries (20 files):
- Supplementary Figures/
- Supplementary Figures/Figure S1.jpg
- Supplementary Figures/Figure S10.jpg
- Supplementary Figures/Figure S11.jpg
- Supplementary Figures/Figure S12.jpg
- Supplementary Figures/Figure S13.jpg
- Supplementary Figures/Figure S14.jpg
- Supplementary Figures/Figure S15.jpg
- Supplementary Figures/Figure S16.jpg
- Supplementary Figures/Figure S17.jpg
- Supplementary Figures/Figure S18.jpg
- Supplementary Figures/Figure S19.jpg
- Supplementary Figures/Figure S2.jpg
- Supplementary Figures/Figure S3.jpg
- Supplementary Figures/Figure S4.jpg
- Supplementary Figures/Figure S5.jpg
- Supplementary Figures/Figure S6.jpg
- Supplementary Figures/Figure S7.jpg
- Supplementary Figures/Figure S8.jpg
- Supplementary Figures/Figure S9.jpg
- Supplementary File S1.pdf
